# Supplementary material for: Butylparaben Exposure Induced Darker Skin Pigmentation in Nile Tilapia (Oreochromis niloticus)
Source: Toxics. 2023 Jan 25;11(2):119. doi: 10.3390/toxics11020119 (PMC9959106; doi:10.3390/toxics11020119)
Supplement: Supplementary file 1 [file toxics-11-00119-s001.zip]

Archive with 1 entries (1 files):
- toxics-2135857-supplementary.pdf
